# Supplementary material for: An Acebuche Oil-Enriched Diet Prevents Early-Stage Cerebrovascular Alterations in the 5xFAD Mouse Model of Alzheimer’s Disease
Source: Nutrients. 2026 Jan 5;18(1):172. doi: 10.3390/nu18010172 (PMC12787596; doi:10.3390/nu18010172)
Supplement: Supplementary file 1 [file nutrients-18-00172-s001.zip]

Archive with 4 entries (4 files):
- Figure S1.pdf
- Table S1.pdf
- Video S1 - WT standard diet.avi
- Video S2 - 5xFAD standard diet.avi
